# Supplementary material for: Microfiber/Nanofiber/Attapulgite Multilayer Separator with a Pore-Size Gradient for High-Performance and Safe Lithium-Ion Batteries
Source: Molecules. 2024 Jul 11;29(14):3277. doi: 10.3390/molecules29143277 (PMC11279044; doi:10.3390/molecules29143277)
Supplement: Supplementary file 1 [file molecules-29-03277-s001.zip]

Archive with 1 entries (1 files):
- molecules-3070788-supplementary.pdf
